# Supplementary material for: Structural basis for lysophosphatidylserine recognition by GPR34
Source: Nat Commun. 2024 Feb 7;15:902. doi: 10.1038/s41467-024-45046-z (PMC10850092; doi:10.1038/s41467-024-45046-z)
Supplement: Supplementary file 6 — Source Data [file 41467_2024_45046_MOESM6_ESM.xlsx]

## Sheet: Fig.2g
	Fig. 2g
		N
		1	2	3	4	5	6	7	8	average	S.E.M.
	WT	7.983	7.95	8.064	7.94	8.251	7.869	8.037	8.031	8.01562	0.0403166
	R110A	8.08	7.431	7.984		7.913		8.012		7.884	0.116372
	K128A	8.079	7.789	8.243		7.829		8.075		8.003	0.0850388
	Y135F	7.808	7.595	7.756		7.745		7.779		7.7366	0.0370089
	M136A	8.047	8.15	8.271		7.816		8.139		8.0846	0.076007
	M189A	7.638	7.524	7.943		7.476		7.685		7.6532	0.0816452
	H206A	7.723	7.202	7.743		7.487		7.173		7.4656	0.122222
	Y207A	6.087	6.067	6.212		6		5.988		6.0708	0.0400517
	R208A	6.087	6.587	6.734		6.372		7.644		6.6848	0.263368
	K210A	8.645	8.055	8.349		8.05		8.388		8.2974	0.112174
	F219A	7.394	7.729	7.488		7.679		7.326		7.5232	0.0785642
	N220A	7.988	7.534	7.834		7.458		7.742		7.7112	0.096994
	L223A	7.535	6.514	7.644		7.223		8.125		7.4082	0.2664
	N309A	7.008	6.695	6.977		6.614		7.06		6.8708	0.0902083
	E310A	6.584	6.546	6.755		6.116		6.498		6.4998	0.105275

## Sheet: Fig.3e
	Fig. 3e
		N
		1	2	3	4	5	6	7	8	average	S.E.M.
	WT	7.909	7.848	7.84	7.878	7.884	7.879	7.814	7.84	7.8615	0.0109414
	R110A	7.922	7.381	7.805		7.353		7.928		7.6778	0.128841
	K128A	6.771	6.487	6.496		6.321		5.665		6.348	0.185388
	Y135F	7.404	7.342	7.401		7.489		7.174		7.362	0.0525157
	M136A	7.713	7.747	7.775		7.658		7.641		7.7068	0.0255116
	M189A	8.332	8.205	8.134		8.153		8.337		8.2322	0.0433583
	H206A	7.149	6.858	6.709		6.62		6.803		6.8278	0.0899974
	Y207A	6.313	6.188	6.182		6.217		6.158		6.2116	0.0270344
	R208A	6.943	6.77	6.856		6.401		6.583		6.7106	0.0976763
	K210A	7.195	7.33	7.151		7.262		7.52		7.2916	0.0646596
	F219A	8.356	8.374	8.232		8.475		8.381		8.3636	0.0388569
	N220A	6.572	6.926	6.727		7.065		7.04		6.866	0.0946663
	L223A	6.964	6.869	6.661		6.749		6.958		6.8402	0.059356
	N309A	7.248	6.976	6.972		7.048		7.055		7.0598	0.0501562
	E310A	6.944	6.665	6.559		6.739		6.572		6.6958	0.0701637

## Sheet: Supplementary Table.2
	S3E-LysoPS
		N
		1	2	3	4	5	6	7	8	average	S.E.M.
	WT	7.983	7.95	8.064	7.94	8.251	7.869	8.037	8.031	8.01562	0.0403166
	R110A	8.08	7.431	7.984		7.913		8.012		7.884	0.116372
	K128A	8.079	7.789	8.243		7.829		8.075		8.003	0.0850388
	Y135F	7.808	7.595	7.756		7.745		7.779		7.7366	0.0370089
	M136A	8.047	8.15	8.271		7.816		8.139		8.0846	0.076007
	M189A	7.638	7.524	7.943		7.476		7.685		7.6532	0.0816452
	H206A	7.723	7.202	7.743		7.487		7.173		7.4656	0.122222
	Y207A	6.087	6.067	6.212		6		5.988		6.0708	0.0400517
	R208A	6.087	6.587	6.734		6.372		7.644		6.6848	0.263368
	K210A	8.645	8.055	8.349		8.05		8.388		8.2974	0.112174
	F219A	7.394	7.729	7.488		7.679		7.326		7.5232	0.0785642
	N220A	7.988	7.534	7.834		7.458		7.742		7.7112	0.096994
	L223A	7.535	6.514	7.644		7.223		8.125		7.4082	0.2664
	N309A	7.008	6.695	6.977		6.614		7.06		6.8708	0.0902083
	E310A	6.584	6.546	6.755		6.116		6.498		6.4998	0.105275
	M1
		N
		1	2	3	4	5	6	7	8	average	S.E.M.
	WT	7.909	7.848	7.84	7.878	7.884	7.879	7.814	7.84	7.8615	0.0109414
	R110A	7.922	7.381	7.805		7.353		7.928		7.6778	0.128841
	K128A	6.771	6.487	6.496		6.321		5.665		6.348	0.185388
	Y135F	7.404	7.342	7.401		7.489		7.174		7.362	0.0525157
	M136A	7.713	7.747	7.775		7.658		7.641		7.7068	0.0255116
	M189A	8.332	8.205	8.134		8.153		8.337		8.2322	0.0433583
	H206A	7.149	6.858	6.709		6.62		6.803		6.8278	0.0899974
	Y207A	6.313	6.188	6.182		6.217		6.158		6.2116	0.0270344
	R208A	6.943	6.77	6.856		6.401		6.583		6.7106	0.0976763
	K210A	7.195	7.33	7.151		7.262		7.52		7.2916	0.0646596
	F219A	8.356	8.374	8.232		8.475		8.381		8.3636	0.0388569
	N220A	6.572	6.926	6.727		7.065		7.04		6.866	0.0946663
	L223A	6.964	6.869	6.661		6.749		6.958		6.8402	0.059356
	N309A	7.248	6.976	6.972		7.048		7.055		7.0598	0.0501562
	E310A	6.944	6.665	6.559		6.739		6.572		6.6958	0.0701637

## Sheet: Supplementary Fig.4b_S3E-LysoPS
		WT
	Concenteration (M)	1	2	3	4	5	6	7	8	average	S.E.M.
	0	0	0	0	0	0	0	0	0	0	0
	1e-10	0.695	0.196	0.008	-0.06	0.207	-0.89	-0.47	-0.63	-0.118	0.170773
	1e-09	1.948	0.788	1.354	1.171	1.4	-0.01	0.687	0.593	0.991375	0.199269
	1e-08	7.634	3.469	5.406	5.229	5.052	4.261	3.406	4.333	4.84875	0.448099
	1e-07	14.12	6.781	9.352	11.55	7.513	8.95	6.412	7.817	9.06188	0.866432
	1e-06	15.42	7.327	10.29	11.9	8.309	10.73	6.898	8.42	9.91175	0.932606
	3.16e-05	14.86	7.254	9.902	11.54	8.014	10.84	6.469	8.281	9.645	0.906624
		R1102.60A							K1283.26A							Y1353.33A							Y1353.33F							F205ECL2A							R208ECL2A
	Concenteration (M)	1	2	3	4	5	average	S.E.M.	1	2	3	4	5	average	S.E.M.	1	2	3	4	5	average	S.E.M.	1	2	3	4	5	average	S.E.M.	1	2	3	4	5	average	S.E.M.	1	2	3	4	5	average	S.E.M.
	0	0	0	0	0	0	0	0	0	0	0	0	0	0	0	0	0	0	0	0	0	0	0	0	0	0	0	0	0	0	0	0	0	0	0	0	0	0	0	0	0	0	0
	1e-10	1.064	0.141	0.714	0.524	0.167	0.522	0.155154	0.957	0.252	0.3	0.306	-0.13	0.337	0.156466	0.713	0.288	0.262	0.476	-0.12	0.3238	0.122752	0.889	-0.17	0.227	0.248	-0.3	0.1788	0.185732	0.939	0.107	0.281	0.339	-0.03	0.3272	0.148681	0.679	0.173	0.351	0.298	-0.25	0.2502	0.134532
	1e-09	2.681	0.987	1.002	1.249	0.731	1.33	0.310857	3.723	0.78	1.82	1.174	0.96	1.6914	0.480718	0.608	-0.08	0.512	0.102	0.049	0.2382	0.121213	2.96	0.295	1.123	0.893	0.477	1.1496	0.425527	1.293	-0.14	0.307	0.375	-0.16	0.335	0.235864	3.471	0.762	1.392	0.96	0.4	1.397	0.485374
	1e-08	8.159	1.946	3.417	3.046	2.548	3.8232	0.994348	7.883	1.897	3.816	3.113	2.499	3.8416	0.947596	0.734	-0.14	0.373	0.242	0.262	0.2942	0.125208	8.02	1.909	3.38	3.652	2.757	3.9436	0.950102	1.112	0.089	0.148	0.354	0.181	0.3768	0.169063	5.056	1.696	2.748	2.153	1.863	2.7032	0.549938
	1e-07	11.48	3.389	6.072	5.117	3.886	5.9888	1.29771	9.281	3.035	5.334	4.201	3.6	5.0902	0.997145	1.396	0.498	0.956	0.343	0.295	0.6976	0.187851	11.2	3.517	5.352	4.996	3.865	5.786	1.2484	1.425	0.169	0.811	0.45	0.14	0.599	0.21401	7.943	3.076	4.763	3.89	3.869	4.7082	0.761701
	1e-06	13.52	4.489	6.738	5.968	4.588	7.0606	1.4933	11.57	3.681	6.102	5.106	4.145	6.1208	1.27405	3.851	1.089	1.746	1.578	1.057	1.8642	0.46025	13.76	4.615	6.699	6.252	4.985	7.2622	1.49335	5.347	1.528	2.46	2.131	1.25	2.5432	0.655473	11.51	4.482	6.751	5.871	4.67	6.6568	1.14642
	3.16e-05	14.39	4.892	6.919	6.309	4.828	7.4676	1.58952	13.07	4.062	6.62	6.003	4.814	6.9138	1.43327	5.735	1.632	2.604	2.562	1.78	2.8626	0.666163	14.77	5.047	7.266	7.179	5.637	7.9798	1.56649	8.789	2.25	3.527	3.933	2.287	4.1572	1.0777	14.87	5.409	7.827	7.067	5.327	8.1	1.5736
		K210ECL2A							N2205.40A							R2866.55A							Y2896.58A							N3097.35A							E3107.36A
	Concenteration (M)	1	2	3	4	5	average	S.E.M.	1	2	3	4	5	average	S.E.M.	1	2	3	4	5	average	S.E.M.	1	2	3	4	5	average	S.E.M.	1	2	3	4	5	average	S.E.M.	1	2	3	4	5	average	S.E.M.
	0	0	0	0	0	0	0	0	0	0	0	0	0	0	0	0	0	0	0	0	0	0	0	0	0	0	0	0	0	0	0	0	0	0	0	0	0	0	0	0	0	0	0
	1e-10	1.915	0.456	0.969	0.687	0.314	0.8682	0.254231	0.62	0.1	0.574	0.521	-0.16	0.331	0.137566	0.302	0.05	0.256	0.391	-0.19	0.1618	0.0932362	0.204	-0.07	-0.02	0.146	-0.49	-0.046	0.109133	0.751	-0.17	0.204	0.183	-0.25	0.1436	0.158417	0.501	-0.15	-0.15	-0.18	-0.82	-0.1598	0.186882
	1e-09	7.891	2.208	4.301	3.806	2.945	4.2302	0.87926	4.17	1.069	2.237	1.979	1.107	2.1124	0.504641	0.496	-0.08	0.159	0.358	-0.09	0.1686	0.104275	0.228	-0.08	-0.18	0.138	-0.3	-0.0388	0.0877042	1.026	0.133	0.118	0.314	-0.08	0.3022	0.171191	0.313	-0.45	-0.19	-0.27	-0.94	-0.3074	0.181173
	1e-08	15.54	5.734	8.149	7.957	6.801	8.8362	1.54857	11.37	4.405	5.877	6.352	3.987	6.3982	1.17948	0.697	-0.25	0.285	0.298	-0.09	0.188	0.148286	0.796	-0.27	-0.05	-0.01	-0.18	0.0572	0.170312	3.236	0.47	0.885	0.998	0.622	1.2422	0.453582	1.288	-0.6	0.114	0.24	-0.18	0.1724	0.280951
	1e-07	18.22	8.16	12.07	9.481	9.086	11.4034	1.6309	14.95	6.848	9.066	9.234	6.513	9.3222	1.35291	0.287	0.11	0.568	0.32	0.37	0.331	0.0659054	1.269	0.059	0.516	0.447	0.292	0.5166	0.182296	12.24	3.312	4.75	4.389	3.391	5.6164	1.50189	6.142	1.285	2.12	1.67	1.111	2.4656	0.836591
	1e-06	21.08	9.773	12.92	12.17	10.07	13.2026	1.84147	18.8	9.013	11.45	12.26	8.365	11.9776	1.65823	0.471	0.348	0.291	0.438	-0.04	0.3016	0.0815493	7.067	1.805	2.611	2.335	1.904	3.1444	0.88677	19.37	6.354	8.074	7.927	6.012	9.5474	2.2269	14.12	3.493	4.624	4.813	3.779	6.1658	1.7924
	3.16e-05	21.35	10.54	13.65	13.61	10.79	13.988	1.75011	20.33	10.12	11.85	13.45	9.005	12.951	1.78321	0.927	0.022	0.409	0.477	-0.28	0.311	0.184328	12.89	3.49	4.537	4.748	3.973	5.9276	1.56924	22.33	7.695	9.386	9.786	6.284	11.0962	2.57344	16.71	4.414	5.424	6.469	4.68	7.5394	2.07523
		F2195.39A							L2235.43A							M1363.34A							M1894.60A							H206ECL2A							Y207ECL2A
	Concenteration (M)	1	2	3	4	5	average	S.E.M.	1	2	3	4	5	average	S.E.M.	1	2	3	4	5	average	S.E.M.	1	2	3	4	5	average	S.E.M.	1	2	3	4	5	average	S.E.M.	1	2	3	4	5	average	S.E.M.
	0	0	0	0	0	0	0	0	0	0	0	0	0	0	0	0	0	0	0	0	0	0	0	0	0	0	0	0	0	0	0	0	0	0	0	0	0	0	0	0	0	0	0
	1e-10	0.992	0.231	0.882	0.635	0.382	0.6244	0.12886	0.762	0.232	0.514	0.516	-0.19	0.3668	0.14537	0.862	-0.26	0.29	0.539	0.03	0.2922	0.174271	0.912	0.007	0.304	0.11	-0.21	0.2246	0.170667	1.866	0.189	0.966	0.779	0.49	0.858	0.254319	0.626	0.264	0.306	0.432	-0.27	0.2716	0.133551
	1e-09	5.719	2.17	2.806	3.347	2.709	3.3502	0.555388	5.379	1.47	2.352	2.479	1.999	2.7358	0.611388	2.185	0.853	1.408	0.768	0.582	1.1592	0.260317	2.714	0.768	1.669	1.212	0.647	1.402	0.334707	7.511	1.897	3.73	3.42	2.495	3.8106	0.877375	0.401	0.307	0.231	0.062	-0.4	0.1202	0.126493
	1e-08	8.794	4.316	4.9	6.212	4.771	5.7986	0.72677	8.833	2.669	4.503	4.955	4.364	5.0648	0.911219	5.466	2.064	3.446	2.636	2.395	3.2014	0.545963	5.061	1.895	4.138	2.43	2.199	3.1446	0.552295	12.46	3.365	5.983	5.824	4.59	6.4444	1.41006	0.935	0.207	0.182	0.129	-0.15	0.2606	0.161218
	1e-07	14.35	7.373	9.058	9.611	7.597	9.5978	1.12832	12.55	4.322	6.453	6.627	5.963	7.183	1.25412	9.025	3.48	5.3	4.387	3.881	5.2146	0.894398	11.78	4.742	7.712	5.918	5.46	7.1224	1.12998	15.67	4.81	8.303	7.194	5.93	8.3814	1.71236	3.782	1.358	1.887	1.678	1.061	1.9532	0.427781
	1e-06	19.97	9.147	12.19	11.91	10.57	12.7574	1.68382	16.12	6.567	8.176	9.61	7.699	9.6344	1.51453	10.5	4.005	6.456	5.258	4.18	6.0798	1.06337	14.27	6.129	9.115	8.044	6.341	8.7798	1.32319	20.1	6.748	10.88	10.27	7.749	11.1494	2.1156	15.8	5.422	7.497	7.335	5.473	8.3054	1.72164
	3.16e-05	21	9.811	12.58	13.23	11.31	13.5862	1.73824	17.4	7.639	9.2	10.48	7.658	10.4754	1.61938	10.14	3.695	5.526	5.675	4.156	5.8384	1.02084	14.63	6.405	8.511	8.151	6.731	8.8856	1.33377	22.71	7.833	12.37	12.23	8.952	12.819	2.35112	22.37	7.743	10.07	10.83	8.212	11.845	2.40817

## Sheet: Supplementary_Fig.4b_M1
		WT
	Concenteration (M)	1	2	3	4	5	6	7	8	average	S.E.M.
	0	0	0	0	0	0	0	0	0	0	0
	1e-10	0.392	-0.49	-0.07	-0.56	-0.27	-0.14	-0.03	-0.32	-0.186	0.0993177
	1e-09	0.321	-0.8	0.083	0.168	-0.01	-0.11	0.305	0.39	0.043375	0.12627
	1e-08	7.864	3.384	4.37	5.682	3.81	6.301	3.325	4.63	4.92075	0.52555
	1e-07	19.5	8.459	12.22	15.39	9.936	13.72	8.357	11.18	12.3453	1.25336
	1e-06	19.49	9.16	12.65	15.35	10.13	15	8.634	12.29	12.838	1.21259
	3.16e-05	19.42	9.441	12.75	15.8	11.31	15.1	9.099	12.01	13.1163	1.1534
		R1102.60A							K1283.26A							Y1353.33A							Y1353.33F							F205ECL2A							R208ECL2A
	Concenteration (M)	1	2	3	4	5	average	S.E.M.	1	2	3	4	5	average	S.E.M.	1	2	3	4	5	average	S.E.M.	1	2	3	4	5	average	S.E.M.	1	2	3	4	5	average	S.E.M.	1	2	3	4	5	average	S.E.M.
	0	0	0	0	0	0	0	0	0	0	0	0	0	0	0	0	0	0	0	0	0	0	0	0	0	0	0	0	0	0	0	0	0	0	0	0	0	0	0	0	0	0	0
	1e-10	0.371	-0.08	0.074	0.038	-0.12	0.0566	0.0772899	0.169	-0.37	-0.04	-0.14	-0.28	-0.1322	0.0843035	0.153	-0.32	0.162	0.133	-0.24	-0.0224	0.0948332	0.271	-0.33	-0.07	0.166	-0.32	-0.0566	0.10976	0.195	-0.26	-0.09	0.127	-0.3	-0.0656	0.0890701	-0.46	-0.11	-0.23	-0.27	-0.33	-0.28	0.0515364
	1e-09	1.072	0.299	0.45	0.527	0.541	0.5778	0.117001	1.091	-0.08	0.239	0.392	0.455	0.4194	0.171465	0.247	-0.36	0.025	0.089	-0.17	-0.0338	0.0943065	0.32	-0.31	-0.13	0.105	-0.08	-0.019	0.0961291	-0.04	-0.22	0.005	0.027	0.038	-0.038	0.042416	-0.03	0.191	-0.08	-0.15	0.097	0.0056	0.0549666
	1e-08	6.428	1.601	2.621	2.584	2.084	3.0636	0.770556	5.957	1.433	2.256	2.521	1.832	2.7998	0.725152	0.271	-0.4	0.195	0.075	0.035	0.0352	0.10433	3.47	0.878	1.311	1.755	1.022	1.6872	0.420561	0.181	-0.26	0.078	0.159	0.05	0.0416	0.0708726	3.55	1.275	1.392	1.66	2.071	1.9896	0.369751
	1e-07	9.622	2.73	4.684	3.922	3.323	4.8562	1.10429	8.383	2.35	4.004	3.768	2.688	4.2386	0.967961	0.389	-0.21	0.059	0.067	-0.02	0.057	0.0866132	9.189	2.817	4.046	4.367	3.084	4.7006	1.03628	1.334	0.219	0.652	0.689	0.257	0.6302	0.179737	9.846	3.707	4.738	4.785	3.949	5.405	1.01104
	1e-06	12.21	3.626	5.471	5.373	3.864	6.1088	1.40536	14.95	4.502	7.274	6.536	5.451	7.7426	1.66583	2.272	0.458	0.676	0.989	0.343	0.9476	0.312075	11.54	3.852	5.023	5.278	4.093	5.9572	1.27136	6.717	1.735	2.742	3.531	1.898	3.3246	0.811232	16.63	6.874	9.415	8.132	7.329	9.676	1.60212
	3.16e-05	12.38	4.308	6.157	6.101	4.439	6.677	1.32283	16.83	5.383	8.704	7.995	6.676	9.1176	1.79801	2.954	0.8	1.263	1.669	1.009	1.539	0.341896	13.51	4.459	6.029	6.232	5.292	7.1044	1.45921	9.888	2.997	4.505	5.093	3.061	5.1088	1.12887	18.84	7.848	10.28	10.62	8.608	11.2392	1.76067
		K210ECL2A							N2205.40A							R2866.55A							Y2896.58A							N3097.35A							E3107.36A
	Concenteration (M)	1	2	3	4	5	average	S.E.M.	1	2	3	4	5	average	S.E.M.	1	2	3	4	5	average	S.E.M.	1	2	3	4	5	average	S.E.M.	1	2	3	4	5	average	S.E.M.	1	2	3	4	5	average	S.E.M.
	0	0	0	0	0	0	0	0	0	0	0	0	0	0	0	0	0	0	0	0	0	0	0	0	0	0	0	0	0	0	0	0	0	0	0	0	0	0	0	0	0	0	0
	1e-10	0.534	0.073	0.112	0.76	0.194	0.3346	0.119746	0.319	-0.26	0.115	0.001	-0.28	-0.021	0.101741	-0.27	-0.11	-0.11	-0.08	-0.38	-0.19	0.051923	-0.07	-0.31	-0.16	0.125	-0.31	-0.145	0.0729932	0.281	-0.39	-0.04	0.036	-0.22	-0.0666	0.102016	-0.22	-0.68	-0.25	-0.09	-0.39	-0.326	0.0899155
	1e-09	2.145	0.896	0.901	1.768	1.168	1.3756	0.223098	0.496	-0.07	0.417	0.517	0.24	0.32	0.0975077	-0.45	-0.36	-0.01	-0.04	-0.07	-0.186	0.0814174	-0.3	-0.34	-0.16	0.172	-0.03	-0.1316	0.0836878	-0.02	-0.36	-0.15	0	-0.28	-0.162	0.0631443	-0.68	-0.97	-0.29	0.007	-0.27	-0.4406	0.153585
	1e-08	10.47	4.628	5.012	6.82	5.223	6.4306	0.963088	7.432	2.687	3.424	5.041	2.95	4.3068	0.788668	-0.28	-0.3	0.065	0.22	-0.33	-0.125	0.100359	0.186	-0.16	-0.02	0.292	0.013	0.0622	0.0711856	2.562	0.234	0.697	0.967	0.354	0.9628	0.37576	0.509	-0.44	0.158	0.437	0.397	0.2122	0.155059
	1e-07	15.69	7.28	9.019	9.627	8.189	9.961	1.32888	12.77	5.482	6.756	8.127	5.683	7.7636	1.19576	0	-0.1	0.109	0.157	-0.12	0.0092	0.0491963	1.002	0.156	0.276	0.423	0.257	0.4228	0.13501	13.28	3.597	4.429	5.099	3.711	6.0232	1.6406	6.769	1.072	1.92	2.347	1.826	2.7868	0.909205
	1e-06	20.96	10.06	12.81	13.04	10.78	13.53	1.73858	18.17	8.295	9.955	11.72	7.764	11.1808	1.68101	-0.14	0.163	-0.08	0.103	-0.38	-0.0668	0.0860853	9.353	2.767	3.157	4.042	3.166	4.497	1.10178	17.49	6.44	6.451	8.62	5.545	8.9092	1.97151	12.42	2.783	3.903	4.804	3.649	5.5118	1.57135
	3.16e-05	25.8	11.31	15.05	15.24	12.02	15.884	2.32628	23.82	10.08	12.46	13.98	9.965	14.061	2.28415	-0.15	0.091	-0.13	0.358	-0.33	-0.0322	0.105747	15.17	4.939	5.826	6.593	5.825	7.6706	1.69319	20.19	7.475	8.96	9.433	6.996	10.6108	2.17966	14.38	3.613	4.998	5.595	4.466	6.6104	1.76159
		F2195.39A							L2235.43A							M1363.34A							M1894.60A							H206ECL2A							Y207ECL2A
	Concenteration (M)	1	2	3	4	5	average	S.E.M.	1	2	3	4	5	average	S.E.M.	1	2	3	4	5	average	S.E.M.	1	2	3	4	5	average	S.E.M.	1	2	3	4	5	average	S.E.M.	1	2	3	4	5	average	S.E.M.
	0	0	0	0	0	0	0	0	0	0	0	0	0	0	0	0	0	0	0	0	0	0	0	0	0	0	0	0	0	0	0	0	0	0	0	0	0	0	0	0	0	0	0
	1e-10	1.881	0.69	0.559	1.074	0.359	0.9126	0.240408	0.348	-0.38	-0.11	-0.11	-0.32	-0.1144	0.11431	-0.2	-0.45	-0.28	-0.08	-0.21	-0.244	0.0543029	0.796	-0.28	0.021	0.09	0.027	0.1308	0.159467	0.414	0.31	0.362	0.495	-0.1	0.2962	0.0927131	-0.17	-0.06	-0.26	-0.1	-0.41	-0.2	0.0559285
	1e-09	7.036	3.234	3.048	4.789	3.883	4.398	0.649755	1.666	-0.02	0.42	0.611	0.669	0.6692	0.247717	-0.42	-0.2	-0.03	-0.42	0.073	-0.1994	0.0894935	2.354	0.997	0.936	1.33	1.454	1.4142	0.227564	3.393	1.342	2.153	2.133	1.865	2.1772	0.301711	-0.37	-0.04	-0.28	-0.47	-0.35	-0.302	0.0645848
	1e-08	22.31	12.46	13.01	16.05	12.1	15.186	1.71099	7.926	1.977	2.782	3.511	3.376	3.9144	0.929115	4.181	2.064	2.642	2.153	2.378	2.6836	0.34657	15.89	7.423	8.514	8.502	8.181	9.702	1.39499	10.54	3.295	5.09	5.271	3.954	5.63	1.14525	-0.15	-0.24	-0.12	0.178	0.113	-0.0438	0.0719335
	1e-07	30.49	18.02	21.16	21.07	17.68	21.684	2.07513	11.81	4.49	5.594	6.114	5.258	6.6532	1.17697	14.7	6.353	9.578	8.352	6.827	9.162	1.33927	21.45	12.51	15.6	14.87	12.03	15.292	1.50431	18.99	5.846	10.2	9.757	8.276	10.6138	1.99262	3.641	1.025	1.321	1.65	1.001	1.7276	0.440638
	1e-06	29.92	17.53	20.59	20.89	17.41	21.268	2.04271	18.84	8.059	9.37	10.85	8.735	11.1708	1.76385	16	7.099	10.01	9.123	7.012	9.8488	1.46968	20.79	11.75	14.21	14.2	11.34	14.458	1.51364	30.07	11.09	17.48	16.98	13.53	17.83	2.92971	17.26	5.256	7.114	8.338	6.195	8.8326	1.93874
	3.16e-05	34.17	16.61	20.23	20.93	17.79	21.946	2.8224	24.17	9.044	11.06	12.53	9.65	13.2908	2.49161	15.88	7.171	9.816	9.396	8.346	10.1218	1.35112	20.84	11.03	14.14	13.74	11.27	14.204	1.58668	31.71	12.53	19.28	18.88	15.06	19.492	2.95168	22.44	7.251	9.873	11.32	8.725	11.9218	2.42675

## Sheet: Supplementary Fig.6
	Supplementary Fig. 6a
		BSA-free		0.001% BSA		0.01% BSA		0.1% BSA
		WT	S166A	WT	S166A	WT	S166A	WT	S166A
	1	7.67	1.52	6.35	1.05	3.45	1.19	0.74	-0.09
	2	3.94	0.95	6.58	1.4	3.88	1.81	0.99	-0.29
	3	5.04	0.79	7.59	1.1	2.89	1.88	1.02	0.59
	average	5.55	1.08667	6.84	1.18333	3.40667	1.62667	0.916667	0.07
	S.E.M.	0.903487	0.180883	0.310948	0.0892354	0.234015	0.17903	0.0724697	0.21746
	Supplementary Fig. 6b
	PS-PLA1 (WT)	-	-	+	+	+	+
	PS-PLA1 (S166A)	-	+	-	-	-	-
	BSA	-	-	-	0.001%	0.0001	0.001
	1	10.64	12.263	24.929	21.937	15.762	13.152
	2	11.248	10.991	24.544	23.201	15.858	10.106
	3	11.664	11.541	24.589	22.364	17.393	12.718
	average	11.184	11.5983	24.6873	22.5007	16.3377	11.992
	S.E.M.	0.242769	0.300726	0.0992285	0.303107	0.431432	0.776722
	Supplementary Fig. 6f
		BSA-free			0.1% BSA			1% BSA
		vehicle	0.1 μM M1	1 μM M1	vehicle	0.1 μM M1	1 μM M1	vehicle	0.1 μM M1	1 μM M1
	1	101.318	77.78	68.369	101.265	94.6552	99.4031	102.446	102.427	109.702
	2	98.6825	81.9429	53.7177	98.7345	92.5409	104.114	97.554	116.508	100.619
	average	100	79.8615	61.0433	100	93.5981	101.759	100	109.468	105.161
	S.E.M.	0.931642	1.47179	5.18001	0.894819	0.747535	1.66555	1.72956	4.97828	3.21141
	Supplementary Fig. 6h
		WT	G185F	G185W	A182W
	1	617	545	495	499
	2	659	495	501	471
	3	715	526	504	438
	average	663.667	522	500	469.333
	S.E.M.	23.1773	11.8977	2.16025	14.3939
	Supplementary Fig.6i
		WT		G185F		G185W		A182W
		S3E-LysoPS	PS-PLA1	S3E-LysoPS	PS-PLA1	S3E-LysoPS	PS-PLA1	S3E-LysoPS	PS-PLA1
	1	17.1	7.01	18.8	6.22	23.1	1.33	19.4	1.5
	2	19.3	5.88	19.2	6.25	23.6	0.72	18	0.56
	3	20.4	5.94	20.9	6.46	25.1	-0.19	20.2	1.12
	average	18.9333	6.27667	19.6333	6.31	23.9333	0.62	19.2	1.06
	S.E.M.	0.792091	0.299716	0.525639	0.0616441	0.490653	0.360586	0.524934	0.22291

## Sheet: Supplementary Fig.8
	Supplementary Fig.8a
		sn-1 LysoPS (18:1)					sn-2 LysoPS (18:1)					S3E-LyspPS					M1
	Concenteration (M)	1	2	3	average	S.E.M.	1	2	3	average	S.E.M.	1	2	3	average	S.E.M.	1	2	3	average	S.E.M.
	0	0	0	0	0	0	0	0	0	0	0	0	0	0	0	0	0	0	0	0	0
	1e-10	-0.64	-0.12	0.039	-0.240333	0.167412	0.028	-0.19	-0.17	-0.110667	0.0568064	-0.06	0.04	0.287	0.089	0.0841995	-0.68	-0.6	-0.45	-0.576667	0.0550421
	1e-09	0.437	-0.24	0.283	0.16	0.167285	0.468	-0.06	0.08	0.162667	0.128946	1.323	1.462	1.265	1.35	0.0477237	-0.32	-0.28	0.082	-0.172667	0.104394
	1e-08	0.881	0.34	0.756	0.659	0.133522	2.202	0.809	1.412	1.47433	0.329318	6.072	5.268	5.221	5.52033	0.225489	4.028	4.002	4.448	4.15933	0.118007
	1e-07	2.916	1.985	2.128	2.343	0.236342	5.39	3.801	4.191	4.46067	0.390376	10.24	9.576	8.502	9.43933	0.413433	11.93	11.33	11.69	11.65	0.142361
	3.16e-06	3.92	2.557	3.273	3.25	0.321399	7.801	6.077	5.654	6.51067	0.536129	10.81	10.46	8.718	9.996	0.528223	12.54	13.21	12.37	12.7067	0.209355
	1e-06	4.898	4.701	4.079	4.55933	0.201518	9.498	7.196	7.481	8.05833	0.591568	11.61	10.55	9.018	10.3927	0.614307	13.12	12.59	12.02	12.5767	0.25933
	3.16e-05	N/A	N/A	N/A	N/A	N/A	N/A	N/A	N/A	N/A	N/A	11.27	10.58	8.597	10.149	0.654141	13.07	12.85	12.33	12.75	0.179134
	Supplementary Fig.8b
		sn-1 LysoPS (18:1)					sn-2 LysoPS (18:1)					S3E-LyspPS					M1
	Concenteration (M)	1	2	3	average	S.E.M.	1	2	3	average	S.E.M.	1	2	3	average	S.E.M.	1	2	3	average	S.E.M.
	0	100	100	100	100	0	100	100	100	100	0	100	100	100	100	0	100	100	100	100	0
	1e-10	98.21	96.95	85.01	93.39	3.43399	74.71	98.13	77.27	83.37	6.05588	102.4	83.8	86.94	91.0467	4.6937	100.7	103.9	100.2	101.6	0.946338
	1e-09	99.89	98.03	96.82	98.2467	0.728992	91.47	94.25	80.87	88.8633	3.3284	85.43	80.3	80.53	82.0867	1.36599	81.27	70.15	85.49	78.97	3.73561
	1e-08	99.42	97.19	95.86	97.49	0.847991	77.08	75.62	86.94	79.88	2.9027	57.63	50.84	54.75	54.4067	1.60654	46.55	53.71	61.22	53.8267	3.45808
	1e-07	86.08	84.97	86.62	85.89	0.396569	57.49	71.17	81.58	70.08	5.69548	48.14	47.25	51.66	49.0167	1.09934	42.64	56.5	49.14	49.4267	3.26893
	3.16e-06	76.36	85.39	74.53	78.76	2.74084	56.12	60.28	69.18	61.86	3.14513	49.81	53.41	50.68	51.3	0.885475	44.31	55.87	57.27	52.4833	3.35303
	1e-06	67.2	78.56	59.73	68.4967	4.46973	48.61	62.19	51.79	54.1967	3.34824	46.01	55.58	48.56	50.05	2.33625	33.54	49.56	49.33	44.1433	4.32913
	3.16e-05	55.09	80.08	63.11	66.0933	6.0148	N/A	N/A	N/A	N/A	N/A	38.92	56.12	61.17	52.07	5.49884	35.22	47.97	51.46	44.8833	4.02989

## Sheet: Supplementary Fig.9
		WT		R1102.60A		K1283.26A		Y1353.33A		Y1353.33F		F205ECL2A		R208ECL2A		K210ECL2A		N2205.40A		R2866.55A		Y2896.58A		N3097.35A		E3107.36A		F2195.39A		L2235.43A		M1363.34A		M1894.60A		H206ECL2A		Y207ECL2A
		Mean	SEM	Mean	SEM	Mean	SEM	Mean	SEM	Mean	SEM	Mean	SEM	Mean	SEM	Mean	SEM	Mean	SEM	Mean	SEM	Mean	SEM	Mean	SEM	Mean	SEM	Mean	SEM	Mean	SEM	Mean	SEM	Mean	SEM	Mean	SEM	Mean	SEM
	n =	2		2		2		2		2		2		2		2		2		2		2		2		2		2		2		2		2		2		2
Sn-1	Vehicle	2.30769	1.32612	2.30769	1.57029	2.30769	1.36247	0	1.3446	0	0.80913	0	1.25731	0	0.77391	2.30769	1.23318	2.30769	1.10447	0	0.661613	0	1.6186	0	0.537958	0	1.69769	2.30769	1.58846	2.30769	1.39411	0	1.02161	0	2.47147	2.30769	0.952781	0	1.3825
Log [M]	-8	-0.20506	1.3239	2.31783	0.937784	4.98719	0.933039	-0.44817	2.15799	0.634167	0.872162	-3.35902	0.98378	3.65761	0.854745	6.96012	1.80201	2.93369	1.92115	-2.35695	0.03378	-1.25375	1.96069	-2.02419	0.34522	-2.71354	0.043233	5.13636	1.84065	4.44955	2.53045	0.324831	0.991948	0.63346	2.77097	4.88524	0.679488	-2.93555	1.04154
	-7	1.78994	0.359422	8.61823	0.937784	6.79147	0.981333	-0.45327	1.90075	6.23656	0.660131	-4.1245	0.809577	5.30465	0.302594	13.9108	0.460943	10.371	1.39271	-1.33973	0.895165	-0.76464	0.648519	-2.31185	0.091615	-1.74383	0.113019	7.09454	0.098063	7.45929	1.32974	1.39377	0.958181	1.34185	2.49138	11.0291	0.233196	-2.24259	0.933137
	-6.5	1.75087	1.06119	11.729	1.77528	8.16166	1.10864	-0.41307	1.09658	9.40249	0.271736	-4.17624	0.596839	6.35319	0.961214	14.4411	1.1823	11.6037	0.729622	-2.85785	0.139857	-0.95883	0.674616	-1.50986	0.731109	-2.159	0.308692	8.58913	0.290763	8.17581	0.240998	2.48975	0.996107	1.59782	2.54913	11.058	1.5042	-1.99575	0.616918
	-6	3.99694	1.50116	14.4052	1.46636	8.99525	0.579424	-0.0651	1.48771	12.0174	0.662336	-4.03061	0.079874	6.71852	0.444565	16.0917	0.883965	14.2325	1.25018	-1.91597	0.091562	-0.97059	2.10944	-0.07767	0.349506	-1.66502	0.74824	8.42	0.046547	8.7418	1.80517	3.20284	0.275732	1.47915	1.1274	13.5396	0.705722	-0.53178	1.87667
		Mean	SEM	Mean	SEM	Mean	SEM	Mean	SEM	Mean	SEM	Mean	SEM	Mean	SEM	Mean	SEM	Mean	SEM	Mean	SEM	Mean	SEM	Mean	SEM	Mean	SEM	Mean	SEM	Mean	SEM	Mean	SEM	Mean	SEM	Mean	SEM	Mean	SEM
	n =	2		2		2		2		2		2		2		2		2		2		2		2		2		2		2		2		2		2		2
Sn-2	Vehicle	2.34485	1.13753	2.34485	1.28787	2.34485	1.55321	0	1.68537	0	0.726718	0	2.44077	0	1.84711	2.34485	1.30053	2.34485	1.28544	0	0.846439	0	1.28	0	1.51633	0	1.32666	2.34485	2.00244	2.34485	1.52874	0	1.93892	0	2.27317	2.34485	1.56058	0	1.60256
Log [M]	-10	2.20108	0.458726	3.3653	0.093834	4.56748	0.073126	-2.49462	0.263846	-0.32027	0.426206	-4.4354	0.576273	1.72377	0.509652	6.29544	0.412937	2.58002	0.63135	-2.81834	1.9536	-2.90001	0.161093	-2.74199	0.641536	-2.77465	1.1383	4.67621	1.10031	5.84706	0.17788	0.14821	0.4029	-0.45287	0.991676	4.098	0.458499	-3.40251	0.906723
	-9	3.66841	0.569022	4.89295	1.40724	4.60999	1.2676	-1.97666	1.25987	1.28872	0.660604	-3.50452	0.469243	3.44876	1.01377	8.20155	1.182	4.81054	1.07372	-0.42014	1.23217	-2.51546	2.3246	-2.01086	1.21805	-1.80018	1.17885	5.25249	0.586454	7.27498	1.00184	0.708983	1.27155	-0.13784	0.672286	6.4177	1.85978	-2.13129	1.13909
	-8	5.38898	2.30006	10.0057	0.980277			-0.58206	1.19777	4.1887	0.52481	-2.24356	0.05964			10.8765	0.755045	8.20688	1.37025	-0.84667	1.26806	-1.69112	0.232158	-0.72834	0.189977	-1.04746	0.000535	7.17105	0.01633	8.66665	0.730774	3.17665	0.442764	2.00159	0.312076	9.97253	0.451145	-0.91088	0.103186
	-7	9.25989	2.19787	11.3366	0.187683	7.30886	0.276903	-2.0273	0.214986	7.90369	1.36321	-3.62012	0.371185	4.48748	1.75678	11.8407	1.41901	12.5104	0.93779	-1.71723	0.801189	-2.74214	0.287916	-0.64474	1.33283	-1.17818	1.29599			8.62627	0.471195	2.64486	0.691974	1.62873	0.967675	11.5557	1.61869	-1.77887	0.70233
	-6	12.3599	3.8021	16.2415	0.323471	9.64443	1.44072	1.99747	0.265559	13.9796	0.635516	-0.91185	0.673208	6.26769	0.090092	13.5566	1.63876	15.8915	1.17688	1.05387	0.956608	0.159231	0.07439	5.73398	0.195227	3.96558	0.721219	11.5186	1.10055	13.157	1.39673	5.73434	0.644803	5.69685	0.123091	14.397	0.676294	4.00164	1.06641
		Mean	SEM
	n =	2
M1	Vehicle	2.30769	0.640581
Log [M]	-10	2.40646	0.178751
	-9	7.52748	0.474975
	-8	12.3105	0.666602
	-7	16.4874	2.50287
	-6	18.1764	0.078157
	-5.5	19.6602	0.164321
